# Supplementary material for: Transforming Growth Factor α Evokes Aromatase Expression in Gastric Parietal Cells during Rat Postnatal Development
Source: Int J Mol Sci. 2024 Feb 9;25(4):2119. doi: 10.3390/ijms25042119 (PMC10889205; doi:10.3390/ijms25042119)
Supplement: Supplementary file 1 [file ijms-25-02119-s001.zip]

Archive with 1 entries (1 files):
- ijms-2818234-supplementary.pdf
